# Supplementary material for: Genome-wide identification of calcineurin B-like protein-interacting protein kinase gene family reveals members participating in abiotic stress in the ornamental woody plant Lagerstroemia indica
Source: Front Plant Sci. 2022 Sep 20;13:942217. doi: 10.3389/fpls.2022.942217 (PMC9530917; doi:10.3389/fpls.2022.942217)
Supplement: Supplementary file 8 [file Table_1.XLSX]

## Sheet: Sheet1
TABLE S1 The primers used in this study
Gene/primer name	Forward Sequence (5' to 3')	Reverse Sequence(5' to 3')	Usage
LiActin	TGGTCTTGGAACAGTTGGAC	AACTCCACCATCCGTCTGA	Internal control in L. india
LiCIPK1	ATCGGAGAAGATGAGGGAAATCG	AATCTCTTGAAGCCCATCCTTCC	qPCR
LiCIPK3	CAGATCAAGAGAAGTCGTCGAGT	GTGCTTGTCGATGATCTTAACCG	qPCR
LiCIPK4	GAAGTCCATGGTCTTGTTGTGTG	CGTATTCTCGAGCCATGTTGATC	qPCR
LiCIPK5	GATTCACATCAGGCGCTACTTTC	GACTCTGTGATCTCAGACACCTC	qPCR
LiCIPK6	GCTCCTTCGAGACCCATAGAAAT	GACATGGGAAGGGGGACTTTAAT	qPCR
LiCIPK7	CTTCCTCTGGCGCTGATATAAGT	CAAGAATCTGGTGTTCCACGATG	qPCR
LiCIPK8	GTGGAGGATTCTTGTTCCCTGAT	CGATCATCCATTACCTCTGCAGA	qPCR
LiCIPK9	GGAGTATCATGAATGGCAAAGGC	TCTCCTCCAGTGTCCAGACTAAT	qPCR
LiCIPK10	GGTTTTCTGCCATAGTGAACACC	CCGGACAGAAATGAATCCCAAAG	qPCR
LiCIPK13	AGCCTGCAGATACCATAATCTCG	GAGCAGGCCTTATATCCTCCTTC	qPCR
LiCIPK14	ATCAGGAAAAGGGTGGGTTACTC	CTCTTCTCTGATCTCTCCACGTG	qPCR
LiCIPK15	CTGGAAATCCATCACAGATCCCA	CTCCATCTTAAGGAGCCAATCGT	qPCR
LiCIPK16	GGACGATAGGGAAAGGTACCTTC	CTAGAGGAAGAGGCACACATGTT	qPCR
LiCIPK19	CTGACACCATCGTTAGTAGTGGT	GGCAAAGACAGAGAATTTACCCG	qPCR
LiCIPK20	TCTCTCTCTCTACCCTCTACCCT	GTATTCTCGTCCCATTTGCGATG	qPCR
LiCIPK22	CAATGCCGGGTTAATGACTTAGC	CAAAGTGATAGGAGGACCACACA	qPCR
LiCIPK23	TGTCTGCTTCTTCTTCTTCCTCC	AGAAGAGTACCTGAGAGCTGAGT	qPCR
LiCIPK25	CTACCCCTAACGTTTCAGAACCA	GACTCGGAATCAGACCTTTTCCT	qPCR
LiCIPK26	CTCCCATCACCCACTTTGACTTA	CTTTCCTCATTCAGTTTCTGCCG	qPCR
LiCIPK30	GGTTTCTGAGAGAGCTGAAAGGA	AATACCTGATCGACCATCCTGTG	qPCR
LiCIPK32	GTCTACAGGGACGTGTGGAATAA	AACCAAGAAGATACTGCTCCCTG	qPCR
LiCIPK2	GGCCAAGAGGAAGAAGAAGAAGA	ACGATATCGAATTGTCCTCCCTG	failed
LiCIPK12	AATTAATATATCGACCGGGCCCG	CTTTTACCCCCACCCCAATCTTA	failed
LiCIPK18	GAAGACAGGCGAGAAGTGAAGTA	CGGACGAGTATGGATAGCAAGAA	failed
LiCIPK30	AGAATGGGGACGCGAAAGG	AGGTGTATGATTGGATCAGCA	TA clone
pWM101-LiCIPK30	TCGAGCTTTCGCGAGCTCGGTACCATGGGGACGCGAAAGGTTGG	GCATGCCTGCAGGTCGACTCTAGATCAGCAACTCATTGTTCTAAGCA	Infusion clone and genotype identification
LBb1.3 (BP) *	ATTTTGCCGATTTCGGAAC
SALK_056101	LP-GGCCATAAAAGCCTCTTCAAC	RP-TTCCTTCACCTATTGTGCGAC	pait to LBb1.3 (BP) primer to screen atsos2 mutant
QAtActin2	GCCATCCAAGCTGTTCTCTC	GCTCGTAGTCAACAGCAACAA	Internal control in Arabidopsis
QLiCIPK30	ATTCCGAGACAGGACACAGC	TTCGTTCGACTCGCTAGGAC	qPCR detection of LiCIPK expression in Arabidopsis
AtSOS1	AGAACACAGAGGTCTCATGAGC	TGCCGAAAATGCTGAGTTGC	qPCR
AtMPK6	TAAGTTCCCGACAGTGCATCC	TGGGCCAATGCGTCTAAAAC	qPCR
AtDREB2A	GACCTAAATGGCGACGATGT	TCGAGCTGAAACGGAGGTAT	qPCR
AtRD29B	CAGACAGAGGAGAGAGCAGAGAG	CTTCACCACCAGGAGCAAACG	qPCR
AtHKT1	ACAAAGCGTGACGAGTATGG	TAGCACCGTCACTCCAAGAAG	qPCR
AtSOS2	TGACAGGCGACAGGATTTTG	TGAGTTCGCTACAGCCTCAATG	qPCR
AtMYB2	GTTAGAAGAGGCAACATCACT	CACTAATCTCGGCATCCAA	qPCR
AtRD20	TTAGCTCCGGTCACCAGTCA	CATGTATGGTTTTGGTAATGTTTCC	qPCR
AtRBOHD	ATTACAAGCACCAAACCAG	TGCCAAGCCATAACATCA	qPCR
AtNHX1	AAGAGCAGCGTTCGTCTTTC	TGAGACCAGACCACCAAATCAC	qPCR
AtSOS3	CGCCGGTCCATGAAAAAGTC	TTCGGATTCGTGAAGAAGCG	qPCR
AtABF3	TGTCTCACGGCTTTGGATTTGG	GTTGGCTGCTGCTCACTCAC	qPCR
AtRD22	CGATTCGTCTTCCTCTGAT	TACTCCGCCTTTACCTACT	qPCR
AtRBOHF	CTGCGGTTTCGCCATTC	TGTTTCGTCGGCTCTG	qPCR
AtGolS2	GACGAGTCTCTTGATTACAAGAATGTT	AAACTGCTGAAGTGTCTGTTGC	qPCR
AtMPK4	AAGCAGACGCATCACAGTTG	TTGAACGGCCTCACACATAC	qPCR
AtABI5	AATGGAGGAGGTGGTGGTGAG	CTGCTGCTGCTTGTTGTTGATTG	qPCR
AtRD29A	GTGACGACGAAGTTACCTATCTCC	TCTCCGCCACATAATCTCTACCC	qPCR
AtP5CS1	TGGTGTCATCTGGTGCGGTTG	CACAAGCCTTCCCATCAAGTTCAG	qPCR
*
