# Supplementary material for: Genome-wide identification of calcineurin B-like protein-interacting protein kinase gene family reveals members participating in abiotic stress in the ornamental woody plant Lagerstroemia indica
Source: Front Plant Sci. 2022 Sep 20;13:942217. doi: 10.3389/fpls.2022.942217 (PMC9530917; doi:10.3389/fpls.2022.942217)
Supplement: Supplementary file 9 [file Table_2.XLSX]

## Sheet: Sheet1
TABLE 2 | CIPKs group of four species
Group	Subgroup	Arabidopsis thilana		Oryza sativa		Vitis vinifera		Lagerstroemia indica
		Gene name	Gene ID	Gene name	Gene ID	Gene name	Gene ID	Gene name	Gene ID
Group A	Aa	AtCIPK3		OsCIPK32	LOC_Os12g03810	VvCIPK3	VIT_206s0009g01840	LiCIPK18	evm.model.Chr8.403.2
				OsCIPK33	LOC_Os11g03970			LiCIPK23	evm.model.Chr11.440
		AtCIPK26	At5g21326	OsCIPK3	LOC_Os03g20380			LiCIPK31	evm.model.Chr15.863
				OsCIPK31	LOC_Os07g48760			LiCIPK35	evm.model.Chr22.156.2
								LiCIPK36	evm.model.Chr23.882
	Ab	AtCIPK9	At1g01140	OsCIPK9	LOC_Os03g03510	VvCIPK9	VIT_215s0048g02740	LiCIPK9	evm.model.Chr4.1714
		AtCIPK23	At1g30270	OsCIPK23	LOC_Os07g05620	VvCIPK39	VIT_210s0003g04020	LiCIPK25	evm.model.Chr12.477
	Ac	AtCIPK8	At4g24400	OsCIPK24	LOC_Os06g40370	VvCIPK24	VIT_211s0016g05420	LiCIPK26	evm.model.Chr12.934
		AtCIPK24	At5g35410			VvCIPK41	VIT_218s0001g07980	LiCIPK16	evm.model.Chr7.12
								LiCIPK30	evm.model.Chr15.86.2
	Ad	AtCIPK1	At3g17510	OsCIPK1	LOC_Os01g18800	VvCIPK40	VIT_205s0020g00830	LiCIPK8	evm.model.Chr4.815
		AtCIPK17	At1g48260	OsCIPK17	LOC_Os05g04550			LiCIPK11	evm.model.Chr5.959
				OsCIPK21	LOC_Os07g44290
	Ae	AtCIPK21	At5g57630	OsCIPK34	LOC_Os02g08140	VvCIPK21	VIT_211s0052g01700	LiCIPK29	evm.model.Chr15.77
								LiCIPK2	evm.model.Chr2.353
								LiCIPK3	evm.model.Chr3.750.1
								LiCIPK17	evm.model.Chr7.317
Group B		AtCIPK4	At4g14580	OsCIPK4	LOC_Os12g41090	VvCIPK29	VIT_205s0020g04570	LiCIPK1	evm.model.Chr2.66
		AtCIPK7	At3g23000	OsCIPK7	LOC_Os03g43440			LiCIPK5	evm.model.Chr3.1533
				OsCIPK8	LOC_Os01g35184			LiCIPK34	evm.model.Chr21.370
				OsCIPK30	LOC_Os01g55440			LiCIPK27	evm.model.Chr13.774
Group C	Ca	AtCIPK5	At5g10930	OsCIPK16	LOC_Os09g25090	VvCIPK32	VIT_204s0008g05770	LiCIPK14	evm.model.Chr5.1704
		AtCIPK16	At2g25090			VvCIPK33	VIT_209s0070g00140	LiCIPK6	evm.model.Chr4.21
		AtCIPK25	At5g25110
	Cb	AtCIPK6	At4g30960	OsCIPK6	LOC_Os08g34240	VvCIPK30	VIT_209s0070g00160	LiCIPK4	evm.model.Chr3.994
				OsCIPK27	LOC_Os09g25100	VvCIPK31	VIT_211s0016g00200	LiCIPK24	evm.model.Chr11.1405
								LiCIPK28	evm.model.Chr15.32
	Cc	AtCIPK20	At5g45820	OsCIPK20	LOC_Os05g11790	VvCIPK36	VIT_210s0003g01410	LiCIPK33	evm.model.Chr17.458
				OsCIPK5	LOC_Os01g10890			LiCIPK15	evm.model.Chr6.1537
	Cd	AtCIPK10	At5g58380	OsCIPK2	LOC_Os07g48100	VvCIPK34	VIT_208s0058g01040	LiCIPK37	evm.model.Chr24.188
		AtCIPK2	At5g07070	OsCIPK10	LOC_Os03g22050	VvCIPK35	VIT_216s0022g00350	LiCIPK7	evm.model.Chr4.131
		AtCIPK15	At5g01810	OsCIPK11	LOC_Os01g60910	VvCIPK37	VIT_213s0067g02480	LiCIPK13	evm.model.Chr5.1568
				OsCIPK14	LOC_Os12g02200	VvCIPK38	VIT_206s0004g07830	LiCIPK21	evm.model.Chr9.1257
				OsCIPK15	LOC_Os11g02240
				OsCIPK18	LOC_Os05g26820
				OsCIPK26	LOC_Os02g06570
				OsCIPK28	LOC_Os05g39870
Group D		AtCIPK11	At2g30360			VvCIPK27	VIT_208s0058g01090	LiCIPK12	evm.model.Chr5.1567
		AtCIPK14	At5g01820	OsCIPK29	LOC_Os07g48090	VvCIPK28	VIT_206s0004g07870	LiCIPK20	evm.model.Chr9.1255
		AtCIPK22	At2g38490	OsCIPK22	LOC_Os05g26940			LiCIPK22	evm.model.Chr11.4
								LiCIPK32	evm.model.Chr15.1211
Group E		AtCIPK12	At4g18700	OsCIPK12	LOC_Os01g55450	VvCIPK12	VIT_210s0003g01420	LiCIPK10	evm.model.Chr5.724
		AtCIPK13	At2g34180	OsCIPK13	LOC_Os01g10870			LiCIPK19	evm.model.Chr9.246
		AtCIPK18	At1g29230	OsCIPK19	LOC_Os05g43840
		AtCIPK19	At5g45810	OsCIPK25	LOC_Os06g35160
Total number		26		34		20		37
